# Supplementary material for: High-Resolution Conformational Analysis of RGDechi-Derived Peptides Based on a Combination of NMR Spectroscopy and MD Simulations
Source: Int J Mol Sci. 2022 Sep 20;23(19):11039. doi: 10.3390/ijms231911039 (PMC9569650; doi:10.3390/ijms231911039)
Supplement: Supplementary file 1 [file ijms-23-11039-s001.zip]

Archive with 1 entries (1 files):
- ijms-1877875-supplementary.pdf
